# Supplementary material for: Profibrotic Inflammatory Cytokines and Growth Factors Are Predicted as the Key Targets of Uncaria gambir (Hunter) Roxb. in Keloids: An Epistatic and Molecular Simulation Approach
Source: Pharmaceuticals (Basel). 2024 May 21;17(6):662. doi: 10.3390/ph17060662 (PMC11206663; doi:10.3390/ph17060662)
Supplement: Supplementary file 1 [file pharmaceuticals-17-00662-s001.zip]

Archive with 1 entries (1 files):
- pharmaceuticals-2947227-supplementary.pdf
